# Supplementary material for: Prevalence of burnout syndrome in Brazilian anesthesiologists during the COVID-19 pandemic: A cross-sectional survey
Source: PLoS One. 2025 Feb 18;20(2):e0313538. doi: 10.1371/journal.pone.0313538 (PMC11835280; doi:10.1371/journal.pone.0313538)
Supplement: S1 Data — (XLSX) [file pone.0313538.s004.xlsx]

## Sheet: Sheet
	Burnout Syndrome in Anesthesiologists in Brazil
	Q1. Do you agree to participate?
	Answer Choices	Responses
	Yes	0.9978	1351
	No	0.0022	3
		Answered	1354
		Skipped	2
	Q2. I feel emotionally drained by my work
	Answer Choices	Responses
	0. Never	0.049	55
	1. A few times a year	0.2253	253
	2. Once a month	0.0748	84
	3. A few times a month	0.1977	222
	4. Once a week	0.1345	151
	5. A few times a week	0.2039	229
	6. Every day	0.1149	129
		Answered	1123
		Skipped	233
	Q3. I feel tired at the end of a workday
	Answer Choices	Responses
	0. Never	0.0098	11
	1. A few times a year	0.1104	124
	2. Once a month	0.0392	44
	3. A few times a month	0.1692	190
	4. Once a week	0.1425	160
	5. A few times a week	0.2663	299
	6. Every day	0.2627	295
		Answered	1123
		Skipped	233
	Q4. When I wake up in the morning and face another workday, I feel tired
	Answer Choices	Responses
	0. Never	0.0623	70
	1. A few times a year	0.1808	203
	2. Once a month	0.0659	74
	3. A few times a month	0.1817	204
	4. Once a week	0.1113	125
	5. A few times a week	0.2404	270
	6. Every day	0.1576	177
		Answered	1123
		Skipped	233
	Q5. I can easily understand what my patients feel
	Answer Choices	Responses
	0. Never	0.0071	8
	1. A few times a year	0.0107	12
	2. Once a month	0.008	9
	3. A few times a month	0.0472	53
	4. Once a week	0.0338	38
	5. A few times a week	0.2066	232
	6. Every day	0.6866	771
		Answered	1123
		Skipped	233
	Q6. I believe I treat some patients as if they were impersonal objects
	Answer Choices	Responses
	0. Never	0.4159	467
	1. A few times a year	0.276	310
	2. Once a month	0.0445	50
	3. A few times a month	0.1158	130
	4. Once a week	0.0463	52
	5. A few times a week	0.0837	94
	6. Every day	0.0178	20
		Answered	1123
		Skipped	233
	Q7. Working with people all day requires a great deal of effort from me
	Answer Choices	Responses
	0. Never	0.163	183
	1. A few times a year	0.2707	304
	2. Once a month	0.065	73
	3. A few times a month	0.1603	180
	4. Once a week	0.0775	87
	5. A few times a week	0.138	155
	6. Every day	0.1256	141
		Answered	1123
		Skipped	233
	Q8. I effectively deal with patients' problems
	Answer Choices	Responses
	0. Never	0.0053	6
	1. A few times a year	0.0107	12
	2. Once a month	0.008	9
	3. A few times a month	0.0445	50
	4. Once a week	0.0338	38
	5. A few times a week	0.2342	263
	6. Every day	0.6634	745
		Answered	1123
		Skipped	233
	Q9. My job leaves me exhausted
	Answer Choices	Responses
	0. Never	0.0445	50
	1. A few times a year	0.1897	213
	2. Once a month	0.0695	78
	3. A few times a month	0.1674	188
	4. Once a week	0.146	164
	5. A few times a week	0.2182	245
	6. Every day	0.1647	185
		Answered	1123
		Skipped	233
	Q10. I feel that I positively influence other people's lives through my work.
	Answer Choices	Responses
	0. Never	0.0232	26
	1. A few times a year	0.0463	52
	2. Once a month	0.0178	20
	3. A few times a month	0.0703	79
	4. Once a week	0.0614	69
	5. A few times a week	0.2618	294
	6. Every day	0.5191	583
		Answered	1123
		Skipped	233
	Q11. I have become more insensitive towards people since I started this job
	Answer Choices	Responses
	0. Never	0.2725	306
	1. A few times a year	0.2734	307
	2. Once a month	0.0606	68
	3. A few times a month	0.1291	145
	4. Once a week	0.0686	77
	5. A few times a week	0.1202	135
	6. Every day	0.0757	85
		Answered	1123
		Skipped	233
	Q12. I am concerned that this job is making me emotionally hardened
	Answer Choices	Responses
	0. Never	0.2858	321
	1. A few times a year	0.2538	285
	2. Once a month	0.0632	71
	3. A few times a month	0.0997	112
	4. Once a week	0.0677	76
	5. A few times a week	0.0908	102
	6. Every day	0.1389	156
		Answered	1123
		Skipped	233
	Q13. I feel very energized
	Answer Choices	Responses
	0. Never	0.0677	76
	1. A few times a year	0.0801	90
	2. Once a month	0.0472	53
	3. A few times a month	0.1745	196
	4. Once a week	0.0926	104
	5. A few times a week	0.2947	331
	6. Every day	0.2431	273
		Answered	1123
		Skipped	233
	Q14. I feel frustrated with my work
	Answer Choices	Responses
	0. Never	0.1745	196
	1. A few times a year	0.2903	326
	2. Once a month	0.0757	85
	3. A few times a month	0.1451	163
	4. Once a week	0.098	110
	5. A few times a week	0.1354	152
	6. Every day	0.081	91
		Answered	1123
		Skipped	233
	Q15. I feel like I am working too much
	Answer Choices	Responses
	0. Never	0.0757	85
	1. A few times a year	0.1852	208
	2. Once a month	0.0899	101
	3. A few times a month	0.1487	167
	4. Once a week	0.0882	99
	5. A few times a week	0.1923	216
	6. Every day	0.2199	247
		Answered	1123
		Skipped	233
	Q16. I don’t really care about what happens to some of the patients I attend to
	Answer Choices	Responses
	0. Never	0.5147	578
	1. A few times a year	0.244	274
	2. Once a month	0.0392	44
	3. A few times a month	0.0944	106
	4. Once a week	0.0347	39
	5. A few times a week	0.0508	57
	6. Every day	0.0223	25
		Answered	1123
		Skipped	233
	Q17. Working directly with people causes me stress
	Answer Choices	Responses
	0. Never	0.1487	167
	1. A few times a year	0.2636	296
	2. Once a month	0.0846	95
	3. A few times a month	0.1745	196
	4. Once a week	0.089	100
	5. A few times a week	0.1273	143
	6. Every day	0.1122	126
		Answered	1123
		Skipped	233
	Q18. I can easily create a relaxed atmosphere for my patients
	Answer Choices	Responses
	0. Never	0.0098	11
	1. A few times a year	0.0276	31
	2. Once a month	0.0214	24
	3. A few times a month	0.065	73
	4. Once a week	0.0686	77
	5. A few times a week	0.3072	345
	6. Every day	0.5004	562
		Answered	1123
		Skipped	233
	Q19. I feel energized after working with patients
	Answer Choices	Responses
	0. Never	0.0445	50
	1. A few times a year	0.0543	61
	2. Once a month	0.0294	33
	3. A few times a month	0.1549	174
	4. Once a week	0.0873	98
	5. A few times a week	0.3019	339
	6. Every day	0.3277	368
		Answered	1123
		Skipped	233
	Q20. I have achieved a lot in my profession
	Answer Choices	Responses
	0. Never	0.0312	35
	1. A few times a year	0.1309	147
	2. Once a month	0.0463	52
	3. A few times a month	0.1532	172
	4. Once a week	0.0828	93
	5. A few times a week	0.2182	245
	6. Every day	0.3375	379
		Answered	1123
		Skipped	233
	Q21. I feel that I know how to properly handle emotional problems in my work
	Answer Choices	Responses
	0. Never	0.0356	40
	1. A few times a year	0.0837	94
	2. Once a month	0.0445	50
	3. A few times a month	0.1621	182
	4. Once a week	0.0953	107
	5. A few times a week	0.2992	336
	6. Every day	0.2796	314
		Answered	1123
		Skipped	233
	Q22. I feel prepared to perform my activities
	Answer Choices	Responses
	0. Never	0.0205	23
	1. A few times a year	0.0294	33
	2. Once a month	0.0187	21
	3. A few times a month	0.0712	80
	4. Once a week	0.0703	79
	5. A few times a week	0.2671	300
	6. Every day	0.5227	587
		Answered	1123
		Skipped	233
	Q23. I feel that patients blame me for some of their problems
	Answer Choices	Responses
	0. Never	0.4506	506
	1. A few times a year	0.3366	378
	2. Once a month	0.0427	48
	3. A few times a month	0.0677	76
	4. Once a week	0.0401	45
	5. A few times a week	0.0481	54
	6. Every day	0.0142	16
		Answered	1123
		Skipped	233
	Q24.What's your age?
	Answer Choices	Responses
	< 30 years	0.1296	141
	30 - 39 years	0.398	433
	40 - 49 years	0.1994	217
	50 - 59 years	0.1728	188
	60 - 69 years	0.0772	84
	> 70 years	0.023	25
		Answered	1088
		Skipped	268
	Q25. What is your gender?
	Answer Choices	Responses
	Male	0.5313	578
	Femae	0.4688	510
		Answered	1088
		Skipped	268
	Q26. In which state do you currently live?
	Answer Choices	Responses
	Acre	0	0
	Alagoas	0.0129	14
	Amapá	0.0018	2
	Amazonas	0.0101	11
	Bahia	0.0671	73
	Ceará	0.0165	18
	Distrito Federal	0.0386	42
	Espírito Santos	0.0202	22
	Goiás	0.0404	44
	Maranhão	0.0046	5
	Mato Grosso	0.0083	9
	Mato Grosso do Sul	0.0147	16
	Minas Gerais	0.0763	83
	Pará	0.0184	20
	Paraíba	0.0083	9
	Paraná	0.0947	103
	Pernambuco	0.0496	54
	Piauí	0.0119	13
	Rio de Janeiro	0.1195	130
	Rio Grande do Norte	0.0156	17
	Rio Grande do Sul	0.0414	45
	Rondônia	0.0064	7
	Roraima	0	0
	Santa Catarina	0.0533	58
	São Paulo	0.2491	271
	Sergipe	0.0175	19
	Tocantins	0.0028	3
		Answered	1088
		Skipped	268
	Q27. What is your current marital status?
	Answer Choices	Responses
	Married	0.579	630
	Single	0.2362	257
	Divorced	0.0607	66
	Widowed	0.0046	5
	Civil Union	0.1195	130
	Other (specify)		6
		Answered	1088
		Skipped	268
	Q28. Do you have children?
	Answer Choices	Responses
	Yes	0.5607	610
	No	0.4393	478
	If affirmative, how many		497
		Answered	1088
		Skipped	268
	Q29. How long have you been practicing anesthesiology, including residency?
	Answer Choices	Responses
	< 05 years	0.2757	300
	05 a 10 years	0.1866	203
	11 a 15 years	0.1259	137
	16 a 20 years	0.0892	97
	21 a 25 years	0.0882	96
	> 25 years	0.2344	255
		Answered	1088
		Skipped	268
	Q30. How many hospitals do you work at?
	Answer Choices	Responses
	1 a 2	0.421	458
	3 a 4	0.3961	431
	5 a 6	0.1121	122
	7 or more	0.0708	77
		Answered	1088
		Skipped	268
	Q31. On a typical week, on average, how many hours do you work?
	Answer Choices	Responses
	< 30 hours	0.0542	59
	From 31 to 45 hours	0.1517	165
	From 46 to 60 hours	0.3281	357
	From 61 to 75 hours	0.2978	324
	More than 76 hours	0.1489	162
	Other (specify)	0.0193	21
		Answered	1088
		Skipped	268
	Q32. Do you work night shifts?
	Answer Choices	Responses
	Yes	0.7693	837
	No	0.2307	251
		Answered	1088
		Skipped	268
	Q33. Do you work on weekends?
	Answer Choices	Responses
	Yes	0.8515	923
	No	0.1485	161
		Answered	1084
		Skipped	272
	Q34. Who do you live with?
	Answer Choices	Responses
	Family	0.8254	898
	Friend/colleague	0.023	25
	Alone	0.1517	165
	Other (specify)		23
		Answered	1088
		Skipped	268
	Q35. On average, how many hours per week do you dedicate to leisure?
	Answer Choices	Responses
	< 05 hours	0.2794	304
	From 06 to 10 hours	0.4127	449
	From 11 to 20 hours	0.171	186
	From 21to 30 hours	0.0928	101
	> 30 hours	0.0441	48
		Answered	1088
		Skipped	268
	Q36. Have you ever thought about giving up your specialty?
	Answer Choices	Responses
	Yes	0.4494	489
	No	0.5506	599
		Answered	1088
		Skipped	268
	Q37. Do you believe you answered the Maslach Burnout Inventory questionnaire more negatively because it was sent during the COVID-19 pandemic? Please select the option that best reflects how you feel.
	Answer Choices	Responses
	Yes, and I believe I am or might be experiencing Burnout Syndrome due to the pandemic	0.0395	43
	Yes, and I probably rated my responses more pessimistically because I answered the questionnaire during the pandemic	0.1406	153
	Yes, but I don’t believe the pandemic is affecting me so negatively	0.1232	134
	No, answering the questionnaire during the pandemic did not affect my responses	0.5928	645
	No, and in fact, I believe I rated my responses more optimistically because I answered the questionnaire during the pandemic	0.1039	113
		Answered	1088
		Skipped	268
